# Supplementary material for: Commercial Formulates of Trichoderma Induce Systemic Plant Resistance to Meloidogyne incognita in Tomato and the Effect Is Additive to That of the Mi-1.2 Resistance Gene
Source: Front Microbiol. 2020 Jan 31;10:3042. doi: 10.3389/fmicb.2019.03042 (PMC7006539; doi:10.3389/fmicb.2019.03042)
Supplement: TABLE S1 — Threshold cycle (Ct) values, were obtained for quantifying T. asperellum using the primers and probe designed by Gerin et al. (2018) for every sample and technical replicates. The detection was carried out from roots of the susceptible tomato cv. Durinta, and the resistant cv. Monika non-inoculated or inoculated with T. asperellum T34 (T34) cultivated in two suppressive soils (M10.23 and M10.55) or in sterilized sand. The detection of the fungus was also assessed in soils M10.23 and M10.55. Root colonization of plants grown in the M10.23 and M10.55 soils was estimated from three biological replicates per treatment. Each biological replicate consisted of a pool of 3-g, 1-g root per each of three plants. For plants cultivated in sterilized sand, each plant was considered an independent biological replicate. For soil replicates, the pooled soil from three independent pots per treatment was used. [file Table_1.XLSX]

## Sheet: Sheet1
Treatment	Biological replicate	Technical replicate	Ct value
Plants
Durinta in 10.23 soil	1	1	38.5756
Durinta in 10.23 soil	1	2	37.6648
Durinta in 10.23 soil	1	3	38.8335
Durinta in 10.23 soil	2	1	Undetermined
Durinta in 10.23 soil	2	2	Undetermined
Durinta in 10.23 soil	2	3	Undetermined
Durinta in 10.23 soil	3	1	Undetermined
Durinta in 10.23 soil	3	2	Undetermined
Durinta in 10.23 soil	3	3	Undetermined
Durinta+T34 in 10.23 soil	1	1	Undetermined
Durinta+T34 in 10.23 soil	1	2	39.8633
Durinta+T34 in 10.23 soil	1	3	Undetermined
Durinta+T34 in 10.23 soil	2	1	38.4235
Durinta+T34 in 10.23 soil	2	2	39.3141
Durinta+T34 in 10.23 soil	2	3	Undetermined
Durinta+T34 in 10.23 soil	3	1	39.7528
Durinta+T34 in 10.23 soil	3	2	39.8763
Durinta+T34 in 10.23 soil	3	3	37.5892
Monika in 10.23 soil	1	1	Undetermined
Monika in 10.23 soil	1	2	Undetermined
Monika in 10.23 soil	1	3	38.6552
Monika in 10.23 soil	2	1	37.1154
Monika in 10.23 soil	2	2	37.4866
Monika in 10.23 soil	2	3	37.6569
Monika in 10.23 soil	3	1	Undetermined
Monika in 10.23 soil	3	2	Undetermined
Monika in 10.23 soil	3	3	38.1722
Monika+T34 in 10.23 soil	1	1	38.6942
Monika+T34 in 10.23 soil	1	2	Undetermined
Monika+T34 in 10.23 soil	1	3	Undetermined
Monika+T34 in 10.23 soil	2	1	Undetermined
Monika+T34 in 10.23 soil	2	2	Undetermined
Monika+T34 in 10.23 soil	2	3	37.9296
Monika+T34 in 10.23 soil	3	1	Undetermined
Monika+T34 in 10.23 soil	3	2	Undetermined
Monika+T34 in 10.23 soil	3	3	Undetermined
Durinta in 10.55 soil	1	1	38.6865
Durinta in 10.55 soil	1	2	Undetermined
Durinta in 10.55 soil	1	3	Undetermined
Durinta in 10.55 soil	2	1	38.6071
Durinta in 10.55 soil	2	2	39.4367
Durinta in 10.55 soil	2	3	Undetermined
Durinta in 10.55 soil	3	1	Undetermined
Durinta in 10.55 soil	3	2	Undetermined
Durinta in 10.55 soil	3	3	Undetermined
Durinta+T34 in 10.55 soil	1	1	Undetermined
Durinta+T34 in 10.55 soil	1	2	Undetermined
Durinta+T34 in 10.55 soil	1	3	39.3826
Durinta+T34 in 10.55 soil	2	1	Undetermined
Durinta+T34 in 10.55 soil	2	2	Undetermined
Durinta+T34 in 10.55 soil	2	3	Undetermined
Durinta+T34 in 10.55 soil	3	1	34.9096
Durinta+T34 in 10.55 soil	3	2	34.8093
Durinta+T34 in 10.55 soil	3	3	34.8294
Monika in 10.55 soil	1	1	35.3084
Monika in 10.55 soil	1	2	35.6065
Monika in 10.55 soil	1	3	35.2134
Monika in 10.55 soil	2	1	38.2845
Monika in 10.55 soil	2	2	Undetermined
Monika in 10.55 soil	2	3	Undetermined
Monika in 10.55 soil	3	1	37.9164
Monika in 10.55 soil	3	2	36.5777
Monika in 10.55 soil	3	3	Undetermined
Monika+T34 in 10.55 soil	1	1	Undetermined
Monika+T34 in 10.55 soil	1	2	Undetermined
Monika+T34 in 10.55 soil	1	3	38.4753
Monika+T34 in 10.55 soil	2	1	39.2528
Monika+T34 in 10.55 soil	2	2	38.8982
Monika+T34 in 10.55 soil	2	3	39.7729
Monika+T34 in 10.55 soil	3	1	32.6094
Monika+T34 in 10.55 soil	3	2	32.6199
Monika+T34 in 10.55 soil	3	3	32.8386
Durinta+T34 in sand	1	1	33.6592
Durinta+T34 in sand	1	2	33.7798
Durinta+T34 in sand	1	3	33.9543
Durinta+T34 in sand	2	1	32.1163
Durinta+T34 in sand	2	2	32.6295
Durinta+T34 in sand	2	3	32.2187
Durinta+T34 in sand	3	1	33.7737
Durinta+T34 in sand	3	2	34.2004
Durinta+T34 in sand	3	3	33.7798
Monika +T34 in sand	1	1	37.6338
Monika +T34 in sand	1	2	36.4121
Monika +T34 in sand	1	3	36.1615
Monika +T34 in sand	2	1	32.2223
Monika +T34 in sand	2	2	32.2554
Monika +T34 in sand	2	3	32.2904
Monika +T34 in sand	3	1	34.1594
Monika +T34 in sand	3	2	34.1653
Monika +T34 in sand	3	3	34.6457
Soils
Durinta in 10.23 soil	1	1	39.4063
Durinta in 10.23 soil	1	2	Undetermined
Durinta in 10.23 soil	1	3	Undetermined
Durinta+T34 in 10.23 soil	1	1	38.3968
Durinta+T34 in 10.23 soil	1	2	39.3916
Durinta+T34 in 10.23 soil	1	3	Undetermined
Monika in 10.23 soil	1	1	Undetermined
Monika in 10.23 soil	1	2	39.9868
Monika in 10.23 soil	1	3	Undetermined
Monika+T34 in 10.23 soil	1		Undetermined
Monika+T34 in 10.23 soil	1		Undetermined
Monika+T34 in 10.23 soil	1		39.2717
Durinta in 10.55 soil	1	1	Undetermined
Durinta in 10.55 soil	1	2	Undetermined
Durinta in 10.55 soil	1	3	Undetermined
Durinta+T34 in 10.55 soil	1	1	Undetermined
Durinta+T34 in 10.55 soil	1	2	Undetermined
Durinta+T34 in 10.55 soil	1	3	Undetermined
Monika in 10.55 soil	1	1	Undetermined
Monika in 10.55 soil	1	2	Undetermined
Monika in 10.55 soil	1	3	39.9394
Monika+T34 in 10.55 soil	1	1	39.0515
Monika+T34 in 10.55 soil	1	2	39.9642
Monika+T34 in 10.55 soil	1	3	37.8928
